# Supplementary material for: Evaluating antibody functional activity and strain-specificity of vaccine candidates for malaria in pregnancy using in vitro phagocytosis assays
Source: Parasit Vectors. 2018 Jan 29;11:69. doi: 10.1186/s13071-018-2653-7 (PMC5789608; doi:10.1186/s13071-018-2653-7)
Supplement: Additional file 1: Table S1. — The raw data supporting Fig. 1. (XLSX 37 kb) [file 13071_2018_2653_MOESM1_ESM.xlsx]

## Sheet: 1A
	CS2		7G8-CSA		3D7-CSA		HCS3		XIE-CSA
	Mean	SD	Mean	SD	Mean	SD	Mean	SD	Mean	SD
IT4	427.19	75.45	203.57	42.92	26.57	40.68	173.95	54.93	71.83	3
7G8	130.69	8.73	209.51	38.06	39.64	37.06	248.51	38.93	91.52	15.21
3D7	169.66	45.56	235.47	35.01	240.18	58.01	222.98	65.04	103.55	37.66

## Sheet: 1B
	CS2		E8B
	Mean	SD	Mean	SD
Human pool	58.7	1.315	24.08	1.245
8980 PI	1.83	0.184	3.735	0.205
8980 FB	11.975	1.322	4.565	0.049
9004 PI	1.76	0.085	4.06	1.329
9004 FB	12.86	1.428	3.825	0.219
8846 PI	2.925	0.021	5.215	1.336
8846 FB	19.445	0.219	4.115	0.007

## Sheet: 1E
Human pool	29.58	1.95162
#8980 FB	2.285	0.714178
#9004 FB	3.055	0.671751
#8846 FB	2.735	0.572757

## Sheet: 1F
Human pool	39.77	0.919239
#8980 FB	2.505	0.586899
#9004 FB	1.01	0.282843
#8846 FB	1.285	0.162635

## Sheet: 1G
RAH	99.866	99.8061
R1119	18.5925	21.7962
1149	84.1823	86.2536
1127	72.5201	61.0443
PI	2.42627	10.2741

## Sheet: 1H
RAH	100	100
R1119	9.0656	11.6058
1149	10.3872	13.75
1127	12.4661	14.9135
PI	9.84173	13.3558
